# Supplementary material for: Using the Conditional Process Analysis Model to Characterize the Evolution of Carbon Structure in Taxodium ascendens Biochar with Varied Pyrolysis Temperature and Holding Time
Source: Plants (Basel). 2024 Feb 5;13(3):460. doi: 10.3390/plants13030460 (PMC10857065; doi:10.3390/plants13030460)
Supplement: Supplementary file 1 [file plants-13-00460-s001.zip]

Archive with 1 entries (1 files):
- plants-2811325-supplementary.pdf
